# Supplementary material for: MGAE-DC: Predicting the synergistic effects of drug combinations through multi-channel graph autoencoders
Source: PLoS Comput Biol. 2023 Mar 3;19(3):e1010951. doi: 10.1371/journal.pcbi.1010951 (PMC10027223; doi:10.1371/journal.pcbi.1010951)
Supplement: S1 Table — (XLSX) [file pcbi.1010951.s002.xlsx]

## Sheet: S1 Table
			S1 Table. The performances of different methods on the ALMANAC dataset.
			Method	MSE	RMSE	Confidence interval	PCC
			Loewe
			EC-DFR	168.50 ± 0.56	12.98 ± 0.02	[167.30, 169.40]	0.63 ± 0.01
			DeepSynergy	135.71 ± 13.92	11.63 ± 0.61	[113.42, 158.01]	0.72 ± 0.03
			Matchmaker	136.58 ± 8.11	11.68 ± 0.35	[123.59, 149.58]	0.71 ± 0.02
			SynPred	134.16 ± 8.66	11.60 ± 0.39	[122.86, 147.46]	0.72 ± 0.02
			TranSynergy	132.73 ± 6.26	11.54 ± 0.32	[122.28, 146.19]	0.72 ± 0.02
			HypergraphSynergy	131.14 ± 7.21	11.51 ± 0.72	[121.98, 142.31]	0.72 ± 0.02
			PRODeepSyn	130.05 ± 3.87	11.40 ± 0.17	[121.84, 136.25]	0.73 ± 0.01
			MGAE-DC	121.18 ± 1.92	11.01 ± 0.09	[118.11, 124.26]	0.75 ± 0.01
			Bliss
			EC-DFR	21.44 ± 0.47	4.63 ± 0.05	[20.68, 22.21]	0.62 ± 0.01
			DeepSynergy	18.08 ± 0.28	4.25 ± 0.03	[17.63, 18.52]	0.68 ± 0.01
			Matchmaker	17.58 ± 0.65	4.19 ± 0.08	[16.54, 18.62]	0.69 ± 0.02
			SynPred	17.24 ± 0.73	4.18 ± 0.29	[16.15, 18.58]	0.70 ± 0.03
			TranSynergy	16.96 ± 0.61	4.13 ± 0.31	[16.04, 18.28]	0.70 ± 0.01
			HypergraphSynergy	16.89 ± 1.16	4.10 ± 0.42	[16.61, 18.97]	0.71 ± 0.03
			PRODeepSyn	16.46 ± 0.31	4.06 ± 0.04	[15.96, 16.96]	0.71 ± 0.01
			MGAE-DC	15.93 ± 0.29	3.99 ± 0.04	[15.45, 16.43]	0.72 ± 0.01
			ZIP
			EC-DFR	17.96 ± 0.33	4.24 ± 0.04	[17.44, 18.48]	0.63 ± 0.01
			DeepSynergy	14.09 ± 0.49	3.74 ± 0.07	[13.22, 14.77]	0.72 ± 0.01
			Matchmaker	14.24 ± 0.17	3.77 ± 0.01	[14.13, 14.34]	0.72 ± 0.01
			SynPred	14.11 ± 0.16	3.73 ± 0.13	[14.24, 15.53]	0.73 ± 0.01
			TranSynergy	13.98 ± 0.17	3.66 ± 0.16	[14.13, 15.86]	0.73 ± 0.02
			HypergraphSynergy	13.52 ± 0.14	3.65 ± 0.06	[13.62, 15.29]	0.73 ± 0.02
			PRODeepSyn	13.09 ± 0.12	3.62 ± 0.02	[12.91, 13.28]	0.74 ± 0.01
			MGAE-DC	12.88 ± 0.12	3.59 ± 0.02	[12.69, 13.07]	0.75 ± 0.01
			HSA
			EC-DFR	19.47 ± 0.23	4.41 ± 0.03	[19.18, 19.84]	0.64 ± 0.01
			DeepSynergy	14.32 ± 0.58	3.78 ± 0.08	[13.39, 15.26]	0.74 ± 0.02
			Matchmaker	14.41 ± 0.46	3.79 ± 0.06	[13.67, 15.14]	0.74 ± 0.01
			SynPred	14.38 ± 0.22	3.75 ± 0.29	[13.38, 15.76]	0.73 ± 0.02
			TranSynergy	14.14 ± 0.06	3.73 ± 0.32	[13.15, 15.62]	0.73 ± 0.02
			HypergraphSynergy	14.11 ± 0.18	3.72 ± 0.41	[13.41, 15.97]	0.76 ± 0.02
			PRODeepSyn	13.67 ± 0.04	3.70 ± 0.01	[13.62, 13.74]	0.76 ± 0.01
			MGAE-DC	13.63 ± 0.15	3.69 ± 0.02	[13.39, 13.88]	0.76 ± 0.01
