# Supplementary material for: MGAE-DC: Predicting the synergistic effects of drug combinations through multi-channel graph autoencoders
Source: PLoS Comput Biol. 2023 Mar 3;19(3):e1010951. doi: 10.1371/journal.pcbi.1010951 (PMC10027223; doi:10.1371/journal.pcbi.1010951)
Supplement: S2 Table — (XLSX) [file pcbi.1010951.s003.xlsx]

## Sheet: S2 Table
		S2 Table. The performances of different methods on the CLOUD dataset.
		Method	MSE	RMSE	Confidence interval	PCC
		Loewe
		EC-DFR	328.71 ± 7.86	18.13 ± 0.22	[316.12, 341.35]	0.20 ± 0.02
		DeepSynergy	333.65 ± 7.75	18.27 ± 0.21	[321.23, 346.08]	0.19 ± 0.02
		Matchmaker	336.24 ± 6.09	18.34 ± 0.17	[326.48, 345.93]	0.17 ± 0.03
		SynPred	334.19 ± 6.93	18.32 ± 0.18	[322.91, 345.59]	0.18 ± 0.03
		TranSynergy	332.82 ± 6.28	18.31 ± 0.15	[323.05, 345.39]	0.19 ± 0.03
		HypergraphSynergy	331.41 ± 6.17	18.29 ± 0.17	[322.72, 346.26]	0.20 ± 0.03
		PRODeepSyn	339.45 ± 7.26	18.42 ± 0.20	[327.81, 351.09]	0.18 ± 0.03
		MGAE-DC	327.35 ± 4.73	18.09 ± 0.13	[319.78, 334.93]	0.23 ± 0.02
		Bliss
		EC-DFR	331.89 ± 6.94	18.22 ± 0.19	[320.76, 343.01]	0.23 ± 0.01
		DeepSynergy	338.71 ± 6.48	18.40 ± 0.18	[328.32, 349.09]	0.24 ± 0.01
		Matchmaker	339.43 ± 6.29	18.42 ± 0.17	[329.35, 348.50]	0.24 ± 0.01
		SynPred	337.63 ± 6.63	18.39 ± 0.18	[328.19, 347.93]	0.25 ± 0.01
		TranSynergy	336.39 ± 6.31	18.36 ± 0.13	[327.84, 347.82]	0.25 ± 0.01
		HypergraphSynergy	334.43 ± 6.12	18.32 ± 0.15	[327.13, 346.85]	0.26 ± 0.01
		PRODeepSyn	347.27 ± 10.32	18.63 ± 0.28	[330.73, 363.81]	0.20 ± 0.07
		MGAE-DC	325.99 ± 10.37	18.05 ± 0.29	[309.37, 342.61]	0.32 ± 0.01
		ZIP
		EC-DFR	336.01 ± 26.07	18.32 ± 0.71	[294.23, 377.78]	0.26 ± 0.01
		DeepSynergy	343.59 ± 23.22	18.53 ± 0.63	[306.37, 380.82]	0.22 ± 0.03
		Matchmaker	342.05 ± 24.72	18.48 ± 0.67	[302.43, 381.67]	0.23 ± 0.01
		SynPred	338.11 ± 21.16	18.13 ± 0.63	[301.24, 379.53]	0.24 ± 0.01
		TranSynergy	336.98 ± 22.17	17.96 ± 0.61	[298.13, 275.86]	0.24 ± 0.02
		HypergraphSynergy	333.52 ± 23.14	17.85 ± 0.66	[295.62, 275.29]	0.25 ± 0.02
		PRODeepSyn	352.45 ± 29.32	18.76 ± 0.77	[305.46, 399.44]	0.13 ± 0.07
		MGAE-DC	323.43 ± 26.82	17.97 ± 0.74	[280.45, 366.41]	0.31 ± 0.02
		HSA
		EC-DFR	333.51 ± 3.83	18.26 ± 0.10	[327.42, 339.62]	0.21 ± 0.02
		DeepSynergy	348.46 ± 7.71	18.66 ± 0.21	[336.05, 360.75]	0.18 ± 0.02
		Matchmaker	352.16 ± 7.85	18.76 ± 0.21	[339.58, 364.74]	0.18 ± 0.01
		SynPred	329.38 ± 7.22	18.15 ± 0.29	[321.38, 337.76]	0.24 ± 0.02
		TranSynergy	326.14 ± 8.06	17.92 ± 0.22	[313.15, 335.62]	0.24 ± 0.02
		HypergraphSynergy	322.11 ± 8.18	17.72 ± 0.41	[311.41, 336.97]	0.26 ± 0.02
		PRODeepSyn	336.37 ± 11.53	18.34 ± 0.54	[317.88, 354.86]	0.18 ± 0.05
		MGAE-DC	313.78 ± 4.23	17.71 ± 0.12	[307.01, 320.56]	0.32 ± 0.02
