# Supplementary material for: MGAE-DC: Predicting the synergistic effects of drug combinations through multi-channel graph autoencoders
Source: PLoS Comput Biol. 2023 Mar 3;19(3):e1010951. doi: 10.1371/journal.pcbi.1010951 (PMC10027223; doi:10.1371/journal.pcbi.1010951)
Supplement: S3 Table — (XLSX) [file pcbi.1010951.s004.xlsx]

## Sheet: S3 Table
		S3 Table. The performances of different methods on the FORCINA dataset.
		Method	MSE	RMSE	Confidence interval	PCC
		Loewe
		EC-DFR	191.23 ± 49.66	13.71 ± 1.77	[111.6, 270.79]	0.35 ± 0.09
		DeepSynergy	178.58 ± 45.38	13.25 ± 1.73	[105.84, 251.32]	0.42 ± 0.08
		Matchmaker	184.97 ± 41.66	13.51 ± 1.56	[118.2, 251.74]	0.45 ± 0.04
		SynPred	214.16 ± 38.66	14.60 ± 1.39	[122.86, 147.46]	0.42 ± 0.02
		TranSynergy	202.73 ± 36.26	14.24 ± 1.32	[122.28, 146.19]	0.42 ± 0.02
		HypergraphSynergy	193.14 ± 37.21	13.78 ± 1.72	[121.98, 142.31]	0.42 ± 0.02
		PRODeepSyn	200.83 ± 45.41	14.08 ± 1.62	[128.07, 273.6]	0.41 ± 0.05
		MGAE-DC	200.48 ± 40.09	14.10 ± 1.36	[139.75, 268.25]	0.29 ± 0.08
		Bliss
		EC-DFR	198.63 ± 44.28	14.01 ± 1.52	[127.66, 269.62]	0.35 ± 0.07
		DeepSynergy	187.63 ± 55.31	13.55 ± 1.98	[98.99, 276.27]	0.38 ± 0.06
		Matchmaker	193.83 ± 80.79	13.64 ± 2.77	[64.34, 323.32]	0.36 ± 0.02
		SynPred	190.24 ± 59.73	14.18 ± 1.29	[116.15, 218.58]	0.36 ± 0.03
		TranSynergy	189.96 ± 62.61	14.13 ± 1.31	[116.04, 207.28]	0.36 ± 0.01
		HypergraphSynergy	188.89 ± 61.16	14.10 ± 1.42	[116.61, 212.97]	0.37 ± 0.03
		PRODeepSyn	216.29 ± 69.25	14.53 ± 2.29	[105.31, 327.27]	0.37 ± 0.08
		MGAE-DC	184.35 ± 62.11	13.44 ± 1.90	[98.56, 270.11]	0.37 ± 0.06
		ZIP
		EC-DFR	246.08 ± 28.28	15.66 ± 0.92	[200.76, 291.4]	0.36 ± 0.07
		DeepSynergy	249.98 ± 28.36	15.78 ± 0.92	[204.52, 295.43]	0.35 ± 0.09
		Matchmaker	266.78 ± 37.43	16.29 ± 1.16	[206.79, 326.76]	0.27 ± 0.01
		SynPred	242.11 ± 27.16	15.53 ± 1.03	[199.24, 287.53]	0.37 ± 0.01
		TranSynergy	237.98 ± 28.17	15.06 ± 1.16	[197.13, 285.86]	0.42 ± 0.02
		HypergraphSynergy	233.52 ± 27.14	14.95 ± 1.06	[186.62, 290.29]	0.43 ± 0.02
		PRODeepSyn	291.72 ± 61.61	16.98 ± 1.84	[192.98, 390.47]	0.26 ± 0.08
		MGAE-DC	212.89 ± 29.52	14.55 ± 1.02	[165.58, 260.2]	0.53 ± 0.05
		HSA
		EC-DFR	276.45 ± 70.96	16.49 ± 2.16	[162.73, 390.18]	0.26 ± 0.07
		DeepSynergy	277.31 ± 70.74	16.51 ± 2.18	[163.94, 390.68]	0.29 ± 0.08
		Matchmaker	284.66 ± 61.31	16.77 ± 1.85	[186.39, 382.92]	0.27 ± 0.08
		SynPred	263.38 ± 67.22	16.35 ± 1.92	[163.38, 384.76]	0.34 ± 0.02
		TranSynergy	253.14 ± 72.16	16.13 ± 2.32	[158.15, 372.62]	0.34 ± 0.02
		HypergraphSynergy	242.11 ± 63.18	15.72 ± 1.41	[155.41, 375.97]	0.36 ± 0.02
		PRODeepSyn	312.72 ± 88.19	17.48 ± 2.65	[171.38, 454.06]	0.25 ± 0.09
		MGAE-DC	207.36 ± 47.63	14.31 ± 1.61	[131.03, 283.72]	0.55 ± 0.04
