# Supplementary material for: MGAE-DC: Predicting the synergistic effects of drug combinations through multi-channel graph autoencoders
Source: PLoS Comput Biol. 2023 Mar 3;19(3):e1010951. doi: 10.1371/journal.pcbi.1010951 (PMC10027223; doi:10.1371/journal.pcbi.1010951)
Supplement: S4 Table — (XLSX) [file pcbi.1010951.s005.xlsx]

## Sheet: S4 Table
	S4 Table. The performances of different methods using different cross-validation strategies.
	Strategy	Method	MSE	RMSE	Confidence interval	PCC
	leave one drug out	DeepSynergy	509.86 ± 235.21	21.97 ± 5.21	[312.99, 706.72]	0.41 ± 0.11
		Matchmaker	493.01 ± 243.28	21.54 ± 5.38	[298.04, 687.96]	0.42 ± 0.10
		EC-DFR	462.92 ± 239.01	20.86 ± 5.26	[355.27, 570.53]	0.42 ± 0.08
		SynPred	491.16 ± 233.66	21.43 ± 5.39	[297.86, 637.46]	0.40 ± 0.07
		TranSynergy	486.73 ± 232.26	21.34 ± 5.32	[291.28, 629.19]	0.41 ± 0.08
		HypergraphSynergy	481.14 ± 218.21	21.31 ± 5.72	[291.98, 697.31]	0.41 ± 0.08
		PRODeepSyn	478.68 ± 247.34	21.21 ± 5.38	[367.29, 590.06]	0.46 ± 0.09
		MGAE-DC	474.02 ± 236.71	21.15 ± 5.17	[367.42, 580.62]	0.45 ± 0.08
	leave one cell line out	DeepSynergy	443.21 ± 282.41	20.21 ± 5.94	[123.16, 763.26]	0.57 ± 0.07
		Matchmaker	432.88 ± 274.39	19.93 ± 5.97	[163.58, 702.18]	0.55 ± 0.06
		EC-DFR	427.61 ± 341.39	19.47 ± 6.97	[275.85, 579.36]	0.54 ± 0.13
		SynPred	412.16 ± 312.66	19.33 ± 5.39	[246.86, 537.46]	0.55 ± 0.02
		TranSynergy	408.73 ± 322.26	19.28 ± 5.32	[234.28, 552.19]	0.55 ± 0.02
		HypergraphSynergy	398.14 ± 298.21	18.93 ± 5.72	[230.98, 538.31]	0.55 ± 0.02
		PRODeepSyn	436.44 ± 362.34	19.56 ± 7.34	[275.38, 597.51]	0.53 ± 0.14
		MGAE-DC	386.77 ± 364.1	18.12 ± 7.64	[224.92, 548.62]	0.57 ± 0.14
	leave drug pair out	DeepSynergy	436.01 ± 163.21	20.51 ± 3.87	[174.41, 697.26]	0.58 ± 0.04
		Matchmaker	429.88 ± 167.39	20.33 ± 4.02	[161.58, 697.18]	0.57 ± 0.04
		EC-DFR	485.61 ± 190.39	21.59 ± 4.34	[179.85, 790.36]	0.54 ± 0.05
		SynPred	464.16 ± 180.66	20.73 ± 4.12	[196.86, 682.46]	0.60 ± 0.02
		TranSynergy	458.73 ± 162.26	20.44 ± 4.32	[191.28, 679.19]	0.61 ± 0.02
		HypergraphSynergy	421.14 ± 182.21	20.12 ± 4.43	[128.98, 715.31]	0.62 ± 0.02
		PRODeepSyn	336.44 ± 133.34	17.96 ± 3.34	[121.38, 550.51]	0.68 ± 0.04
		MGAE-DC	331.65 ± 140.14	17.80 ± 3.83	[107.92, 556.62]	0.70 ± 0.03
