# Supplementary material for: MGAE-DC: Predicting the synergistic effects of drug combinations through multi-channel graph autoencoders
Source: PLoS Comput Biol. 2023 Mar 3;19(3):e1010951. doi: 10.1371/journal.pcbi.1010951 (PMC10027223; doi:10.1371/journal.pcbi.1010951)
Supplement: S5 Table — (XLSX) [file pcbi.1010951.s006.xlsx]

## Sheet: S5 Table
		S5 Table. The detailed information of existing methods.
		Method	Description
		DeepSynergy	DeepSynergy constructs a NN model that combined both drug chemical features and cell line genomic features to predict the synergy scores of drug combinations.
		Matchmaker	Matchmaker further learns the specific representations of drugs in each cell line on the basic of DeepSynergy.
		SynPathy	SynPathy is a biologically-motivated deep learning approach to identify pathway-level features from drug and cell lines' molecular data for predicting drug synergy and quantifying the interactions in synergistic drug pairs
		SynPred	SynPred is an interdisciplinary approach that leverages specifically designed ensembles of AI algorithms, as well as links omics and biophysical traits to predict anticancer drug synergy.
		TranSynergy	TranSynergy is a knowledge-enabled and self-attention transformer boosted deep learning model, which improves the performance and interpretability of synergistic drug combination prediction.
		HypergraphSynergy	HypergraphSynergy formulats the synergistic drug combinations over cell lines as a hypergraph, and learn the embeddings of drugs and cell lines through hypergraph neural networks (HGNNs).
		PRODeepSyn	PRODeepSyn integrates the PPI network with omics data to construct low-dimensional embeddings for cell lines through GCN for predicting anticancer SDCs.
		EC-DFR	EC-DFR is an enhanced cascade-based deep forest regressor for drug combination prediction.
		DTF	DTF first extracts latent representations of drugs and cell lines from the drug combination's synergy data by tensor factorization, then predict the synergistic status of drug combinations through NN.
		DeepDDS	DeepDDS treats the drug chemical substructure as a graph to learn the corresponding drug representation by GNN and integrates the cell line genomic features predicting novel SDCs.
		Jiang's method	Jiang's method leverages heterogonous graph embeddings to learn drug representations and predict novel cell line-specific SDCs.
		SDCNet	SDCNet utilizes a R-GCN to extract informatic drug representations from the relational graph constructed by the drug combinations' synergy data, then cell line-specific decoders are adopted to predict novel SDCs.
