# Supplementary material for: MGAE-DC: Predicting the synergistic effects of drug combinations through multi-channel graph autoencoders
Source: PLoS Comput Biol. 2023 Mar 3;19(3):e1010951. doi: 10.1371/journal.pcbi.1010951 (PMC10027223; doi:10.1371/journal.pcbi.1010951)
Supplement: S6 Table — (XLSX) [file pcbi.1010951.s007.xlsx]

## Sheet: S6 Table
	S6 Table. Hyperparameters settings considered for MGAE-DC.
	Hyperparameter	Values considered
	Dimensionality of the embedding	64; 128; 192; 256; 320; 384
	Learning rate	0.01; 0.001; 0.0001; 0.00001
	Dropout	0; 0.1; 0.2; 0.3; 0.4; 0.5
	Hidden units	[2048, 1024]; [4096, 2048];
		[8192, 4096]; [8192, 4096, 2048];
		[4096, 2048, 1024]
